# Supplementary material for: Right Ventricle Remodeling Metabolic Signature in Experimental Pulmonary Hypertension Models of Chronic Hypoxia and Monocrotaline Exposure
Source: Cells. 2021 Jun 21;10(6):1559. doi: 10.3390/cells10061559 (PMC8235667; doi:10.3390/cells10061559)
Supplement: Supplementary file 1 [file cells-10-01559-s001.zip]

Archive with 1 entries (1 files):
- cells-1232914-SI.pdf
